# Supplementary material for: MesoNet allows automated scaling and segmentation of mouse mesoscale cortical maps using machine learning
Source: Nat Commun. 2021 Oct 13;12:5992. doi: 10.1038/s41467-021-26255-2 (PMC8514445; doi:10.1038/s41467-021-26255-2)
Supplement: Supplementary file 15 — Source Data [file 41467_2021_26255_MOESM15_ESM.xlsx]

## Sheet: Fig.2c
	human1 vs human2																				model vs human1																				model vs human2
landmark 1	0.0865286	0.143716	0.409654	0.233953	0.137285	0.163862	0.388632	0.0865286	0.16068	0.34161	0.241019	0.388632	0.159065	0.223223	0.148139	0.401699	0.102885	0.161481	0.116976	0.322962	0.153658	0.146506	0.177075	0.126683	0.0513602	0.169757	0.331169	0.181989	0.173169	0.0702506	0.205257	0.152054	0.178652	0.177336	0.297994	0.347914	0.104896	0.210247	0.263941	0.254443	0.0697211	0.137967	0.241921	0.140693	0.103801	0.00676388	0.176727	0.13224	0.0969979
landmark 2	0.157934	0.1334	0.112476	0.135929	0.340474	0.197738	0.181931	0.157934	0.135929	0.148204	0.163862	0.116068	0.167754	0.128544	0.171858	0.167754	0.0964078	0.0508113	0.107787	0.0908941	0.019297	0.119018	0.194696	0.12842	0.283511	0.0543747	0.259619	0.200713	0.308956	0.0562394	0.110151	0.282495	0.0818467	0.0400159	0.123334	0.147745	0.0973168	0.0654847	0.225499	0.0373357	0.0770375	0.119018	0.173638	0.162551	0.0592343	0.107398	0.179581	0.143519	0.296881
landmark 3	0.138222	0.0227235	0.112476	0.152434	0.0321359	0.261567	0.227235	0.129544	0.113618	0.035929	0.0865286	0.173802	0.148139	0.137285	0.0321359	0.196134	0.241554	0.138222	0.216172	0.0579339	0.177329	0.169052	0.270223	0.289253	0.125209	0.255282	0.122204	0.0493636	0.141321	0.102942	0.128588	0.12293	0.083116	0.16591	0.0403029	0.0879975	0.242201	0.0837391	0.249983	0.194958	0.292652	0.168091	0.223634	0.185772	0.157166	0.017921	0.0614923	0.080889	0.202261
landmark 4	0.035929	0.0227235	0.0936915	0.0681706	0.128544	0.188071	0.0936915	0.101623	0.101623	0.0662499	0.0977376	0.016068	0.0718581	0.16543	0.0718581	0.0508113	0.101623	0.161481	0.183203	0.0662499	0.053891	0.140018	0.0900037	0.0865817	0.129136	0.0342395	0.16374	0.116505	0.104663	0.0724494	0.0317881	0.0430462	0.126702	0.0640045	0.0788345	0.123898	0.109961	0.0590766	0.18369	0.161045	0.0238463	0.120818	0.182393	0.0356652	0.0470625	0.209957	0.0804874	0.0392244	0.0544732
landmark 5	0.0662499	0.187383	0.0508113	0.187383	0.257589	0.249442	0.0936915	0.0908941	0.324954	0.102885	0.116976	0.406491	0.223223	0.19875	0.291003	0.0681706	0.183203	0.129544	0.116976	0.173802	0.0658846	0.138308	0.0909664	0.186254	0.284732	0.214222	0.134187	0.0356399	0.317056	0.0357676	0.0960991	0.302497	0.195741	0.223973	0.150415	0.094983	0.207607	0.131091	0.135466	0.303169	0.023831	0.0526959	0.125363	0.205804	0.337817	0.126998	0.157383	0.0801723	0.138571
landmark 6	0.035929	0.016068	0.113618	0.161481	0.0865286	0.177476	0.035929	0.16543	0.0508113	0.0718581	0.161481	0.259586	0.107787	0.0508113	0.203245	0.243152	0.101623	0.0803398	0.161481	0.0642718	0.019391	0.271337	0.0769606	0.183191	0.0920797	0.17698	0.100526	0.0447017	0.124894	0.156586	0.117279	0.103417	0.0669679	0.036292	0.146132	0.11278	0.122	0.101333	0.211466	0.0575682	0.0243923	0.287389	0.133936	0.143709	0.175128	0.0690664	0.0662224	0.120928	0.111347
landmark 7	0.0819308	0.353495	0.115868	0.320152	0.0718581	0.218548	0.187383	0.211341	0.223223	0.152434	0.34686	0.370958	0.145502	0.31691	0.30317	0.227235	0.0482039	0.223223	0.136341	0.298881	0.190425	0.356076	0.112706	0.278604	0.11871	0.336903	0.160063	0.395934	0.077986	0.152827	0.32556	0.404573	0.0660283	0.184395	0.317607	0.159432	0.126094	0.180922	0.168667	0.183663	0.251252	0.161318	0.198108	0.189747	0.150493	0.246602	0.264601	0.188133	0.150981
landmark 8	0.102885	0.0227235	0.0579339	0.20577	0.0227235	0.101623	0.177476	0.0321359	0.0865286	0.289669	0.0977376	0.193484	0.203245	0.138222	0.0964078	0.179645	0.167754	0.112476	0.115868	0.0908941	0.0756923	0.229827	0.149848	0.0916827	0.103915	0.173225	0.0955004	0.149982	0.170742	0.355536	0.160203	0.152413	0.13467	0.126418	0.129389	0.162694	0.332925	0.157273	0.0395178	0.082948	0.0434657	0.311505	0.10611	0.0357097	0.0816198	0.0955803	0.226451	0.181529	0.122264
landmark 9	0.0579339	0.193484	0.0865286	0.0579339	0.115868	0.195475	0.0865286	0.0482039	0.0579339	0.0508113	0.0718581	0.233953	0.138222	0.0321359	0.0964078	0.148139	0.208883	0.0908941	0.035929	0.0579339	0.100514	0.179892	0.0458714	0.188677	0.218712	0.0698831	0.110529	0.0893445	0.123897	0.0343503	0.0750072	0.0376602	0.151437	0.143669	0.0546666	0.0953889	0.155942	0.0908622	0.127456	0.0707733	0.0711262	0.172114	0.0658758	0.232765	0.107457	0.131237	0.0772189	0.0695185	0.179202
[truncated: 11 more columns]

## Sheet: Fig.3b
Area difference				Structual Similarity Index				Peak Signal-to-Noise Ratio				Mean-squared error
Unet	Otsu's			Unet	Otsu's			Unet	Otsu's			Unet	Otsu's
5.65512	19.0735			0.845014	0.703072			11.921	6.61828			4180	14200
6.0232	15.6938			0.83477	0.7261			11.6221	7.33928			4480	12000
6.05666	18.0361			0.840551	0.702666			11.645	6.679			4450	14000
6.9936	21.2485			0.825217	0.665626			11.0316	6.12014			5130	15900
6.42475	21.1679			0.826505	0.66376			11.3197	6.10093			4800	16000
5.28703	13.6794			0.843994	0.731514			12.1301	7.38821			3980	11900
6.25744	23.3232			0.828182	0.636944			11.444	5.72624			4660	17400
8.0644	29.0117			0.79199	0.578561			10.1589	4.73367			6270	21900
5.82243	21.3154			0.825051	0.651999			11.6132	6.07454			4480	16100
6.22397	23.3901			0.830274	0.634226			11.4733	5.74448			4630	17300
5.42088	19.6089			0.843638	0.669087			12.1111	6.50976			4000	14500
5.55473	20.5123			0.841483	0.667086			12.0094	6.3225			4090	15200
6.2909	19.2073			0.829285	0.683936			11.4542	6.57944			4650	14300
5.62165	18.9731			0.845673	0.679483			11.9557	6.63153			4140	14100
6.19051	24.8624			0.838176	0.622353			11.5351	5.3597			4570	18900
5.88935	20.8135			0.841784	0.666478			11.7678	6.1217			4330	15900
6.15705	21.6835			0.836408	0.651435			11.5506	6.04719			4550	16200
6.52513	22.9551			0.829596	0.632095			11.3038	5.84437			4820	16900
5.35396	19.4415			0.842429	0.678079			12.152	6.55929			3960	14400
6.42475	22.2189			0.826151	0.650184			11.2834	5.96189			4840	16500

## Sheet: Fig5d
Angle (degree)				Distance (mm)
MesoNet	Manual			MesoNet	Manual
0.275716	0.456607			0.0790822	0.174619
0.68984	1.64595			0.0214854	0.105743
0.0146021	0.44059			0.0137564	0.121239
0.0318996	1.39223			0.0527088	0.0231486
0.0034706	0.0870192			0.0169007	0.177102
0.283576	0.675503			0.0038888	0.0770484
0.0445342	0.0751522			0.037125	0.0651386
0.149241	0.430344			0.0460669	0.103598
0.722922	0.168991			0.0413041	0.11692
0.221171	1.08558			0.105828	0.173074
0.113082	0.0147874			0.031314	0.0147027
0.202182	0.928677			0.0408029	0.052598
0.0910591	0.151893			0.0248159	0.0342374
0.0513012	0.33433			0.0218822	0.0481857
0.303206	1.72182			0.0223908	0.0231403
0.693571	0.170919			0.0436027	0.118491
0.221055	0.529652			0.0344646	0.169019
0.115239	0.109549			0.0130431	0.09623
0.243721	0.220754			0.0434141	0.325058
0.426296	0.0824031			0.163436	0.129475
0.083355	1.06876			0.0139799	0.142356
0.40555	0.691533			0.018444	0.162204
0.345875	0.739655			0.00895525	0.101078
0.523841	0.20114			0.0481188	0.216635
0.464235	0.798841			0.475079	0.0473823
0.111221	1.18722			0.00517543	0.0351943
0.0366122	1.41801			0.353737	0.103357
1.104	1.48923			0.409966	0.0947196
0.0834714	0.728631			0.0704604	0.0213864
0.22901	0.752003			0.0278346	0.0471426
0.616998	1.1297			0.0932208	0.0472547
0.287065	0.39325			0.0155652	0.0584929
0.18361	0.201701			0.0566532	0.168381
0.21979	0.36603			0.0500679	0.00298442
0.271249	0.0796636			0.0408818	0.100721
0.229121	0.526656			0.0601115	0.0584206

## Sheet: Fig.7f, g
Tail1 (mm)						Tail2 (mm)						V1 (mm)						BCS1 (mm)						RSP region
Sensory based	Unet only	Voxelmorph	Voxelmorph transformed			Sensory based	Unet only	Voxelmorph	Voxelmorph transformed			Sensory based	Unet only	Voxelmorph	Voxelmorph transformed			Sensory based	Unet only	Voxelmorph	Voxelmorph transformed			Sensory based	Unet only	Voxelmorph	Voxelmorph transformed
0.585199	0.564975	0.714976	0.530765			0.219002	0.416818	0.558246	0.540572			0.556605	0.49158	0.348388	0.652618			0.552011	0.557661	0.879075	0.636621			0.780066	0.766272	0.919909	0.912915
0.47757	0.420039	0.703823	0.506713			0.703269	0.299138	0.703632	0.642932			0.987857	0.601832	0.955073	0.914004			0.94947	0.769967	1.02838	0.931636			0.838763	0.818805	0.90126	0.887588
0.745661	0.422235	0.705098	0.658264			0.540516	0.212354	0.515828	0.615484			0.887887	0.542	0.894419	0.901602			0.245729	0.336861	0.321376	0.211044			0.819123	0.79993	0.906796	0.89826
0.4986	0.518267	0.803443	0.688947			0.523063	0.320431	0.625948	0.683414			0.976524	0.881374	1.07555	0.997152			0.345337	0.805625	0.554971	0.396345			0.793611	0.762141	0.882063	0.883167
0.555075	0.480714	0.52742	0.528682			0.242929	0.668208	0.124621	0.378576			0.739873	0.768972	0.528189	0.834243			0.330814	0.413837	0.42766	0.0796883			0.788612	0.744696	0.896759	0.879128
0.573968	0.54992	0.668734	0.550992			0.723442	0.59838	0.497755	0.535386			0.754811	1.00107	0.558851	0.825271			0.66545	0.766321	0.764037	0.772426			0.79962	0.81597	0.88225	0.883612
0.662825	0.614745	0.614049	0.634976			0.248386	0.491249	0.361337	0.503164			0.682091	0.757008	0.937223	0.526841			0.684051	0.527831	0.742664	0.539969			0.796347	0.785129	0.895038	0.899996
0.458442	0.790001	0.582927	0.519049			0.400835	0.566702	0.376507	0.385322			0.542009	0.881463	0.687513	0.441181			0.789057	0.246948	1.09798	0.999473			0.732453	0.756796	0.938465	0.915961
0.447647	0.504769	0.713067	0.5677			0.470577	0.478022	0.538608	0.31793			0.928973	0.968451	0.873883	0.782632			0.854137	0.269974	1.03456	0.763838			0.795531	0.747765	0.943447	0.92865
0.542674	0.61606	0.61046	0.466616			0.533054	0.388679	0.368221	0.372017			0.502844	0.787598	0.102038	0.613848			0.841601	0.283824	1.14983	0.589004			0.836056	0.829074	0.952881	0.9199
0.410565	0.729855	0.755687	0.557295			0.29091	0.469061	0.733528	0.518803			0.539843	0.735374	0.601071	0.587559			1.06667	0.568814	1.37799	1.11139			0.76076	0.769671	0.912506	0.915622
0.35821	0.480498	0.652483	0.496718			0.292282	0.367908	0.492544	0.269711			0.530667	0.577361	0.759066	0.68067			0.46027	0.604936	1.07074	0.870074			0.740266	0.761407	0.898767	0.897502
0.545787	0.365415	0.497898	0.362735			0.438064	0.484097	0.446964	0.384248			0.850967	0.865125	0.687275	0.791274			1.02982	0.74918	1.21579	0.969942			0.824973	0.797436	0.906167	0.903228
0.29438	0.573802	0.361437	0.338333			0.491342	0.429484	0.414144	0.495893			0.731873	0.4373	0.827067	0.753683			0.700294	0.645154	0.88687	0.452833			0.794279	0.81201	0.874372	0.874339
